# Supplementary material for: Risk of myocarditis and pericarditis after a COVID-19 mRNA vaccine booster and after COVID-19 in those with and without prior SARS-CoV-2 infection: A self-controlled case series analysis in England
Source: PLoS Med. 2023 Jun 7;20(6):e1004245. doi: 10.1371/journal.pmed.1004245 (PMC10286992; doi:10.1371/journal.pmed.1004245)
Supplement: S1 STROBE Checklist — (XLSX) [file pmed.1004245.s001.xlsx]

## Sheet: Sheet1
Risk of myocarditis after a COVID-19 mRNA vaccine booster following homologous or heterologous priming in those with and without prior SARS-CoV-2 infection; an observational database study in England
	Item No	Recommendation	Section in manuscript	Paragraph
Title and abstract	1	(a) Indicate the study’s design with a commonly used term in the title or the abstract	title/abstract	We conducted a self-controlled case series analysis of hospital admissions for myocarditis/pericarditis in England in the 50 million individuals eligible to receive the adenovirus-vectored vaccine (ChAdOx1) for primary immunisation or an mRNA vaccine (BNT162b2 or mRNA-1273) for priming or boosting.
		(b) Provide in the abstract an informative and balanced summary of what was done and what was found	abstract	Abstract contains background, methods, findings and conclusion
Introduction
Background/rationale	2	Explain the scientific background and rationale for the investigation being reported	Introduction	Paragraph 1
Objectives	3	State specific objectives, including any prespecified hypotheses	Introduction	last paragraph
Methods
Study design	4	Present key elements of study design early in the paper	Methods	Paragraph 2: Study design- Two analytic methods were used, a Self-Controlled Case-Series (SCCS) analysis supplemented by a retrospective cohort analysis.
Setting	5	Describe the setting, locations, and relevant dates, including periods of recruitment, exposure, follow-up, and data collection	Methods	Paragraph 1: Study population and study period
Participants	6	(a) Cohort study—Give the eligibility criteria, and the sources and methods of selection of participants. Describe methods of follow-up	Methods	Section: Construction of the cohort study dataset
		Case-control study—Give the eligibility criteria, and the sources and methods of case ascertainment and control selection. Give the rationale for the choice of cases and controls
		Cross-sectional study—Give the eligibility criteria, and the sources and methods of selection of participants
		(b) Cohort study—For matched studies, give matching criteria and number of exposed and unexposed	Methods	Section: Construction of the cohort study dataset
		Case-control study—For matched studies, give matching criteria and the number of controls per case
Variables	7	Clearly define all outcomes, exposures, predictors, potential confounders, and effect modifiers. Give diagnostic criteria, if applicable	Methods	In SCCS analysis/Cohort Analysis sections
Data sources/ measurement	8*	For each variable of interest, give sources of data and details of methods of assessment (measurement). Describe comparability of assessment methods if there is more than one group	Methods	All data sources described in methods: Vaccination database /Emergency Care Data Set (ECDS) /Hospital admissions database (SUS)/SARS-CoV-2 infection dataset
Bias	9	Describe any efforts to address potential sources of bias	Methods	In SCCS analysis/Cohort Analysis sections
Study size	10	Explain how the study size was arrived at		The study of the whole population of England
Quantitative variables	11	Explain how quantitative variables were handled in the analyses. If applicable, describe which groupings were chosen and why		N/A
Statistical methods	12	(a) Describe all statistical methods, including those used to control for confounding	Methods	In SCCS analysis/Cohort Analysis sections
		(b) Describe any methods used to examine subgroups and interactions	Methods	In SCCS analysis/Cohort Analysis sections
		(c) Explain how missing data were addressed	Methods	variant type used date of infection as a proxy for infecting variant
		(d) Cohort study—If applicable, explain how loss to follow-up was addressed		N/A
		Case-control study—If applicable, explain how matching of cases and controls was addressed
		Cross-sectional study—If applicable, describe analytical methods taking account of sampling strategy
		(e) Describe any sensitivity analyses	Methods	In a sensitivity analysis vaccinated individuals were restricted to those with a prior confirmed SARS-CoV-2 infection to investigate whether pre-existing immunity affected the vaccine risk
Results
Participants	13*	(a) Report numbers of individuals at each stage of study—eg numbers potentially eligible, examined for eligibility, confirmed eligible, included in the study, completing follow-up, and analysed	S3 appendix	Figure S3A: Venn diagram of case count by data source
		(b) Give reasons for non-participation at each stage		N/A
		(c) Consider use of a flow diagram		N/A
Descriptive data	14*	(a) Give characteristics of study participants (eg demographic, clinical, social) and information on exposures and potential confounders	Table 1	Demographic and clinical features of the individuals with a hospital admission in SUS or an emergency care consultation in the ECDS data set for myocarditis or pericarditis
		(b) Indicate number of participants with missing data for each variable of interest	Table 1	Not know included in this table
		(c) Cohort study—Summarise follow-up time (eg, average and total amount)	Table 1	Person years included in this table
Outcome data	15*	Cohort study—Report numbers of outcome events or summary measures over time	Figure 1	Count of positive tests in SUS cases by test week
		Case-control study—Report numbers in each exposure category, or summary measures of exposure
		Cross-sectional study—Report numbers of outcome events or summary measures
Main results	16	(a) Give unadjusted estimates and, if applicable, confounder-adjusted estimates and their precision (eg, 95% confidence interval). Make clear which confounders were adjusted for and why they were included		Unadjusted estimates are not applicable for these analysis due to strong confunding. Adjusted estimates with 95% confidence intervals are included in all results tables
		(b) Report category boundaries when continuous variables were categorized		N/A
		(c) If relevant, consider translating estimates of relative risk into absolute risk for a meaningful time period	Table 5	Attributable risk estimates for an admission for myocarditis or pericarditis
Other analyses	17	Report other analyses done—eg analyses of subgroups and interactions, and sensitivity analyses	Results
Discussion
Key results	18	Summarise key results with reference to study objectives	Discussion - 1st line	Our study showed an increased risk of hospital admission with myocarditis/pericarditis 0-6 days after an mRNA vaccine, predominantly in males aged 16-39 years
Limitations	19	Discuss limitations of the study, taking into account sources of potential bias or imprecision. Discuss both direction and magnitude of any potential bias	Discussion	Paragraph starting: Ours is an observational study and so has inherent limitations
Interpretation	20	Give a cautious overall interpretation of results considering objectives, limitations, multiplicity of analyses, results from similar studies, and other relevant evidence	Discussion	Paragrph 2: Our results confirm the findings of earlier studies of the risk of myocarditis or pericarditis following primary immunisation with mRNA vaccines
Generalisability	21	Discuss the generalisability (external validity) of the study results	Discussion
Other information
Funding	22	Give the source of funding and the role of the funders for the present study and, if applicable, for the original study on which the present article is based	Funding statement	The study was funded by the UKHSA. EM receives support from the National Institute for Health Research (NIHR) Health Protection Research Unit in Immunisation at the London School of Hygiene and Tropical Medicine in partnership with Public Health England (Grant Reference NIHR200929)
